# Supplementary material for: Impact of C57BL/6J and SV-129 Mouse Strain Differences on Ischemia-Induced Postnatal Angiogenesis and the Associated Leukocyte Infiltration in a Murine Hindlimb Model of Ischemia
Source: Int J Mol Sci. 2021 Oct 30;22(21):11795. doi: 10.3390/ijms222111795 (PMC8584150; doi:10.3390/ijms222111795)
Supplement: Supplementary file 1 [file ijms-22-11795-s001.zip]

Archive with 1 entries (1 files):
- ijms-1410173-supplementary.pdf
